# Supplementary material for: Potential Association of the CSMD1 Gene with Moderate Intellectual Disability, Anxiety Disorder, and Obsessive–Compulsive Personality Traits
Source: Int J Mol Sci. 2025 May 1;26(9):4297. doi: 10.3390/ijms26094297 (PMC12072550; doi:10.3390/ijms26094297)
Supplement: Supplementary file 1 [file ijms-26-04297-s001.zip]

Archive with 1 entries (1 files):
- ijms-3567221-supplementary.pdf
